# Supplementary material for: Incorporation of a Boron–Nitrogen Covalent Bond Improves the Charge-Transport and Charge-Transfer Characteristics of Organoboron Small-Molecule Acceptors for Organic Solar Cells
Source: Molecules. 2023 Jan 13;28(2):811. doi: 10.3390/molecules28020811 (PMC9861936; doi:10.3390/molecules28020811)
Supplement: Supplementary file 1 [file molecules-28-00811-s001.zip]

Archive with 1 entries (1 files):
- molecules-2133870-SI.pdf
